# Supplementary material for: Fast Evolution from Precast Bricks: Genomics of Young Freshwater Populations of Threespine Stickleback Gasterosteus aculeatus
Source: PLoS Genet. 2014 Oct 9;10(10):e1004696. doi: 10.1371/journal.pgen.1004696 (PMC4191950; doi:10.1371/journal.pgen.1004696)
Supplement: Table S1 — Genes overlapping the 19 DIs of marker SNPs, their functions, and types of substitutions associated with them. (XLSX) [file pgen.1004696.s004.xlsx]

## Sheet: Table S1
Table S1. Genes overlapping the 19 divergence islands (DIs) of marker SNPs, their functions, and the types of substitutions associated with them.
DI	gene_id	name	ns	syn	ex, not trans	intronic	promotor region	function
CHR I DI 1
I-1	ENSGACG00000014244	GART (1 of 2)				1		phosphoribosylglycinamide formyltransferase, phosphoribosylglycinamide synthetase, phosphoribosylaminoimidazole synthetase
I-1	ENSGACG00000014248	N6AMT1	1				119	N-6 adenine-specific DNA methyltransferase 1 (putative)
I-1	ENSGACG00000014256	JAGN1 (2 of 3)			6	8	150	jagunal homolog 1 (Drosophila)
I-1	ENSGACG00000014268	TNS1 (2 of 2)	10	7		92	107	tensin 1
I-1	ENSGACG00000014274	CLEC*	6	2		1	45	similar to lectin, contains C-type lectin domain
I-1	ENSGACG00000014275	IGFBP5 (2 of 2)	3		7	27	141	insulin-like growth factor binding protein 5
I-1	ENSGACG00000014280	IGFBP2 (1 of 2)	1	1	4	73	72	insulin-like growth factor binding protein 2, 36kDa
I-1	ENSGACG00000014289	STK11IP	15	16		152	72	serine/threonine kinase 11 interacting protein
I-1	ENSGACG00000014294	GJP*	3	1		2	90	gap junction protein (connexin)
I-1	ENSGACG00000014296	INHA	9	7		8	82	inhibin, alpha
I-1	ENSGACG00000014299	SPEG (2 of 2)	25	14		275	104	SPEG complex locus
I-1	ENSGACG00000014313	CTDSP1 (1 of 2)	1	1		38	28	CTD (carboxy-terminal domain, RNA polymerase II, polypeptide A) small phosphatase 1
I-1	ENSGACG00000014321	OBSL1*	1		11	5	54	obscurin-like protein 1-like
I-1	ENSGACG00000014323	OBSL1 (2 of 2)	8	13		45	178	obscurin-like 1
I-1	ENSGACG00000014324	ATP1A1	6	26	1	277	141	ATPase, Na+/K+ transporting, alpha 1 polypeptide
I-1	ENSGACG00000014345	PROX1*		1		171	67	prospero homeobox 1
I-1	ENSGACG00000014349	CCDC28A	2	1	5	17	71	coiled-coil domain containing 28A
I-1	ENSGACG00000014353	ECT2L		2		1	77	epithelial cell transforming sequence 2 oncogene-like
I-1	ENSGACG00000014358	FILIP1L	3	1		179	90	filamin A interacting protein 1-like
I-1	ENSGACG00000014367	*	2	1	2	13	89	uncharacterized protein
I-1	ENSGACG00000014371	-		3	2	1	87	no hits in BLAST
I-1	ENSGACG00000014373	COL8A1 (1 of 2)	4	14		8	155	collagen, type VIII, alpha 1
I-1	ENSGACG00000014376	JAGN1 (1 of 3)		1		1	95	jagunal homolog 1 (Drosophila)
I-1	ENSGACG00000014378	CCNYL1*		1		3	6	cyclin-Y-like protein 1-like
I-1	ENSGACG00000014388	GPR180				9		G protein-coupled receptor 180
I-1	ENSGACG00000014396	TGDS				1	6	TDP-glucose 4,6-dehydratase
I-1	ENSGACG00000021310	#			1		28	miRNA ncRNAs
CHR II DI 1
CHR IV DI 1
IV-1	ENSGACG00000018298	VMA21			9	164	19	VMA21 vacuolar H+-ATPase homolog (S. cerevisiae)
IV-1	ENSGACG00000018311	EDA				18		ectodysplasin A
IV-1	ENSGACG00000018312	GARP*	15	5		23		glycoprotein A-rich protein
IV-1	ENSGACG00000018313	*	2	1	1	7		unnamed protein
IV-1	ENSGACG00000018314	GJB1 (1 of 2)	1	1				gap junction protein, beta 1, 32kDa
IV-1	ENSGACG00000018315	MTNR1C*				5		melatonin receptor subtype one c
IV-1	ENSGACG00000018316	NEURL1B	1	3		11	43	neuralized homolog 1B (Drosophila)
CHR IV DI 2
IV-2	ENSGACG00000018422	CPEB4 (2 of 2)					4	cytoplasmic polyadenylation element binding protein 4
IV-2	ENSGACG00000018432	STC2	1			7	84	stanniocalcin 2
CHR IV DI 3
IV-3	ENSGACG00000018957	C22orf40
IV-3	ENSGACG00000018958	PPARA (2 of 2)				25	38	peroxisome proliferator-activated receptor alpha
IV-3	ENSGACG00000018959	WNT7B (2 of 2)				7	30	wingless-type MMTV integration site family, member 7B
IV-3	ENSGACG00000018960	ATXN10				8		ataxin 10
IV-3	ENSGACG00000021259	#					41	miRNA ncRNAs
IV-3	ENSGACG00000022207	#					42	miRNA ncRNAs
CHR IV DI 4
IV-4	ENSGACG00000019313	TTLL12					6	tubulin tyrosine ligase-like family, member 12
IV-4	ENSGACG00000019320	PNPLA3	1	1		11	2	patatin-like phospholipase domain containing 3
IV-4	ENSGACG00000019321	SULT4A1				27	5	sulfotransferase family 4A, member 1
CHR IV DI 5
IV-5	ENSGACG00000019540	RAB33B		1			2	RAB33B, member RAS oncogene family
IV-5	ENSGACG00000019542	HSPA9	1		1	24	7	heat shock 70kDa protein 9 (mortalin)
IV-5	ENSGACG00000019553	SLITRK2		3			9	SLIT and NTRK-like family, member 2
IV-5	ENSGACG00000019554	ATOH8				2	2	atonal homolog 8 (Drosophila)
CHR V DI 1
V-1	ENSGACG00000003144	HTR3A*	3	1		15	1	5-hydroxytryptamine (serotonin) receptor 3A, ionotropic
V-1	ENSGACG00000003149	LRRC59				1	13	leucine rich repeat containing 59
CHR VII DI 1
VII-1	ENSGACG00000020399	IRS1*	1					insulin receptor substrate 1
VII-1	ENSGACG00000020400	SLC25A2			3	16	16	solute carrier family 25 (mitochondrial carrier; ornithine transporter) member 2
VII-1	ENSGACG00000020401	TM4SF5*	5	3		17	11	transmembrane 4 L six family member 5
VII-1	ENSGACG00000020402	MPDU1 (2 of 2)		1		2	25	mannose-P-dolichol utilization defect 1
CHR IX DI 1
IX-1	ENSGACG00000017615	SMOX					8	spermine oxidase
IX-1	ENSGACG00000017626	RNF24					36	ring finger protein 24
CHR IX DI 2
IX-2	ENSGACG00000017906	BDH2		1		7	10	3-hydroxybutyrate dehydrogenase, type 2
IX-2	ENSGACG00000017922	SLC9B2*					12	solute carrier family 9, subfamily B (NHA2, cation proton antiporter 2), member 2
CHR IX DI 3
IX-3	ENSGACG00000017985	CTNNA2				46		catenin (cadherin-associated protein), alpha 2
CHR IX DI 4
IX-4	ENSGACG00000018193	RPTOR		1		105	8	regulatory associated protein of MTOR, complex 1
CHR XI DI 1
XI-1	ENSGACG00000008459	KCNH4*					4	potassium voltage-gated channel subfamily H member 4-like
XI-1	ENSGACG00000008462	TUBG2			2	2		tubulin, gamma 2
XI-1	ENSGACG00000008473	PLEKHH3	1			69	35	pleckstrin homology domain containing, family H (with MyTH4 domain) member 3
XI-1	ENSGACG00000008483	CNTNAP1		11		35	33	contactin associated protein 1
XI-1	ENSGACG00000008492	EZH1		2		17	19	enhancer of zeste homolog 1 (Drosophila)
XI-1	ENSGACG00000008501	RAMP2	4	1		16	11	receptor (G protein-coupled) activity modifying protein 2
XI-1	ENSGACG00000008510	*		1			46	fragaceatoxin C (fraC)
XI-1	ENSGACG00000008514	*				10	53	hemolytic toxin Avt-1-like isoform 1
XI-1	ENSGACG00000008517	C1QL1 (1 of 2)				21	26	complement component 1, q subcomponent-like 1
XI-1	ENSGACG00000008519	CCDC43	2			8	26	coiled-coil domain containing 43
XI-1	ENSGACG00000008523	FZD2					28	frizzled family receptor 2
XI-1	ENSGACG00000008527	MYLK*		2		7	3	myosin light chain kinase, smooth muscle
XI-1	ENSGACG00000008532	COQ10*					30	coenzyme Q-binding protein COQ10 homolog, mitochondrial-like
XI-1	ENSGACG00000008535	HSD17B1P1				4	37	hydroxysteroid (17-beta) dehydrogenase 1 pseudogene 1
XI-1	ENSGACG00000008544	STK17A*	1	1		23	25	serine/threonine-protein kinase 17A
XI-1	ENSGACG00000008553	ATP6V0A1*		5		23	1	ATPase, H+ transporting, lysosomal V0 subunit a1
XI-1	ENSGACG00000008605	PTRF (2 of 2)		2		28	1	polymerase I and transcript release factor
XI-1	ENSGACG00000008607	STAT3		3		19	21	signal transducer and activator of transcription 3 (acute-phase response factor)
XI-1	ENSGACG00000008634	STAT5*		5		33	22	signal transducer and activator of transcription 5
XI-1	ENSGACG00000008641	PLCL2*	2	3		57	21	inactive phospholipase C-like protein 2-like
XI-1	ENSGACG00000008648	KCNH4 (2 of 2)		1		35	14	potassium voltage-gated channel, subfamily H (eag-related), member 4
CHR XII DI 1
XII-1	ENSGACG00000011044	PSS*		1		20	57	CDP-diacylglycerol-serine O-phosphatidyltransferase-like
XII-1	ENSGACG00000011047	HSPG2 (1 of 2)				2		heparan sulfate proteoglycan 2
CHR XII DI 2
XII-2	ENSGACG00000012557	OVGP1 (5 of 5)					11	oviductal glycoprotein 1, 120kDa
XII-2	ENSGACG00000012562	hypothetical protein *			1	12
CHR XIX DI 1
XIX-1	ENSGACG00000002886	NLRC5	11	11		107	58	NLR family, CARD domain containing 5
XIX-1	ENSGACG00000002902	MYH13 (3 of 8)		1		30	64	myosin, heavy chain 13, skeletal muscle
XIX-1	ENSGACG00000002933	MYH13 (2 of 8)		1		6	7	myosin, heavy chain 13, skeletal muscle
XIX-1	ENSGACG00000002955	MYH13 (5 of 8)					1	myosin, heavy chain 13, skeletal muscle
XIX-1	ENSGACG00000003003	MYH13 (6 of 8)						myosin, heavy chain 13, skeletal muscle
CHR XIX DI 2
CHR XXI DI 1
XXI-1	ENSGACG00000002531	PPP1R16A					2	protein phosphatase 1, regulatory subunit 16A
XXI-1	ENSGACG00000002536	OPLAH*	2	2	6	11		5-oxoprolinase
XXI-1	ENSGACG00000002544	SHARPIN (1 of 2)	2	4	4	29	46	SHANK-associated RH domain interactor
XXI-1	ENSGACG00000002549	RBCK1*				2	49	ranBP-type and C3HC4-type zinc finger-containing protein 1
XXI-1	ENSGACG00000002551	MyRIP*	1	2		235	56	rab effector MyRIP
XXI-1	ENSGACG00000002553	NDUFB4				5	63	NADH dehydrogenase (ubiquinone) 1 beta subcomplex, 4, 15kDa
XXI-1	ENSGACG00000002559	HGD		2	2	29	43	homogentisate 1,2-dioxygenase
XXI-1	ENSGACG00000002594	POLA1	5	9		99	20	polymerase (DNA directed), alpha 1, catalytic subunit
XXI-1	ENSGACG00000002599	PCYT1B (1 of 2)		2		20	14	phosphate cytidylyltransferase 1, choline, beta
XXI-1	ENSGACG00000002603	PDK3				7	7	pyruvate dehydrogenase kinase, isozyme 3
XXI-1	ENSGACG00000002620	SLC51A*				32	22	organic solute transporter subunit alpha
XXI-1	ENSGACG00000002625	ZDHHC20 (1 of 2)				11	1	zinc finger, DHHC-type containing 20
XXI-1	ENSGACG00000002631	MARCH6 (1 of 2)	1	3		40	8	membrane-associated ring finger (C3HC4) 6, E3 ubiquitin protein ligase
XXI-1	ENSGACG00000002636	CMBL	2	2	2	6	4	carboxymethylenebutenolidase homolog (Pseudomonas)
XXI-1	ENSGACG00000002643	CCT5		3	2	17		chaperonin containing TCP1, subunit 5 (epsilon)
XXI-1	ENSGACG00000002662	MTRR	2		7	74	8	5-methyltetrahydrofolate-homocysteine methyltransferase reductase
XXI-1	ENSGACG00000002670	SEMA5A	1	3		278	36	sema domain, seven thrombospondin repeats (type 1 and type 1-like), transmembrane domain (TM) and short cytoplasmic domain, (semaphorin) 5A
XXI-1	ENSGACG00000002677	*	2	2	2	16	22	hypothetical protein LOC100331646
XXI-1	ENSGACG00000002680	C18orf55		1		13	20
XXI-1	ENSGACG00000002682	NETO1 (1 of 2)		2		264	66	neuropilin (NRP) and tolloid (TLL)-like 1
XXI-1	ENSGACG00000002686	FBXO15 (1 of 2)	4	1		36	52	F-box protein 15
XXI-1	ENSGACG00000002693	CBLN2			1	3	20	cerebellin 2 precursor
XXI-1	ENSGACG00000002698	SOCS6	1	1			15	suppressor of cytokine signaling 6
XXI-1	ENSGACG00000002700	RTTN	2	5		37	19	rotatin
XXI-1	ENSGACG00000002708	CD226			1	7	17	CD226 molecule
XXI-1	ENSGACG00000002710	DOK6				99	30	docking protein 6
XXI-1	ENSGACG00000002714	CRISPLD1 (1 of 2)	1			43	73	cysteine-rich secretory protein LCCL domain containing 1
XXI-1	ENSGACG00000002723	PI15				10	37	peptidase inhibitor 15
XXI-1	ENSGACG00000002727	GDAP1	1		4	13	3	ganglioside induced differentiation associated protein 1
XXI-1	ENSGACG00000002744	JPH1 (2 of 2)		1		99	39	junctophilin 1
XXI-1	ENSGACG00000002748	TCEB1		3		11	29	transcription elongation factor B (SIII), polypeptide 1 (15kDa, elongin C)
XXI-1	ENSGACG00000002752	UBE2W				37	38	ubiquitin-conjugating enzyme E2W (putative)
XXI-1	ENSGACG00000002757	STAU2	1	1		242	10	staufen, RNA binding protein, homolog 2 (Drosophila)
XXI-1	ENSGACG00000002765	RDH10	1		1	19	23	retinol dehydrogenase 10 (all-trans)
XXI-1	ENSGACG00000002767	RPL7				26	13	ribosomal protein L7
XXI-1	ENSGACG00000002785	*			4	7	13	hypothetical protein
XXI-1	ENSGACG00000002788	C8orf84			2	2	18
XXI-1	ENSGACG00000002790	TERF1	2		1	5	13	telomeric repeat binding factor (NIMA-interacting) 1
XXI-1	ENSGACG00000002793	KCNB2 (1 of 2)	1	3		245	47	potassium voltage-gated channel, Shab-related subfamily, member 2
XXI-1	ENSGACG00000002794	TRPA1	7	5		65	46	transient receptor potential cation channel, subfamily A, member 1
XXI-1	ENSGACG00000002802	MSC					3	musculin
XXI-1	ENSGACG00000002803	EYA1	1	2		60	43	eyes absent homolog 1 (Drosophila)
XXI-1	ENSGACG00000002808	XKR9	1	1			26	XK, Kell blood group complex subunit-related family, member 9
XXI-1	ENSGACG00000002818	TRAM1L1	1			8	35	translocation associated membrane protein 1-like 1
XXI-1	ENSGACG00000002822	NCOA2 (1 of 2)	2	2		158	26	nuclear receptor coactivator 2
XXI-1	ENSGACG00000002829	PRDM14	1	1		19	22	PR domain containing 14
XXI-1	ENSGACG00000002831	SLCO5A1		1		37	40	solute carrier organic anion transporter family, member 5A1
XXI-1	ENSGACG00000002837	SULF1		1	1	85	37	sulfatase 1
XXI-1	ENSGACG00000002842	C8orf34	2	3		87	29	chromosome 8 open reading frame 34
XXI-1	ENSGACG00000002845	PREX2	2	3		267	30	phosphatidylinositol-3,4,5-trisphosphate-dependent Rac exchange factor 2
XXI-1	ENSGACG00000002855	-				67		no hits in BLAST
XXI-1	ENSGACG00000002857	CPA6				33	30	carboxypeptidase A6
XXI-1	ENSGACG00000002879	ARFGEF1		1		109		ADP-ribosylation factor guanine nucleotide-exchange factor 1 (brefeldin A-inhibited)
XXI-1	ENSGACG00000002893	*			1	4	59	unknown protein
XXI-1	ENSGACG00000002894	CSPP1*	2			9	56	centrosome and spindle pole associated protein 1
XXI-1	ENSGACG00000002896	COPS5				24	59	COP9 signalosome subunit 5
XXI-1	ENSGACG00000002909	PPP1R42		1		9	37	protein phosphatase 1, regulatory subunit 42
XXI-1	ENSGACG00000002911	TCF23*			4	8	20	transcription factor 23-like
XXI-1	ENSGACG00000002913	C8orf45	3	1		38	6
XXI-1	ENSGACG00000002918	*	1			8	19	unknown protein
XXI-1	ENSGACG00000002922	SGK3	2	3	6	27	36	serum/glucocorticoid regulated kinase family, member 3
XXI-1	ENSGACG00000002964	MYBL1	3	4		19	35	v-myb myeloblastosis viral oncogene homolog (avian)-like 1
XXI-1	ENSGACG00000002969	RRS1					40	RRS1 ribosome biogenesis regulator homolog (S. cerevisiae)
XXI-1	ENSGACG00000002971	CRH		1		2	56	corticotropin releasing hormone
XXI-1	ENSGACG00000002973	TRIM55 (1 of 2)		2		9	26	tripartite motif containing 55
XXI-1	ENSGACG00000002974	PDE7A		3		52	30	phosphodiesterase 7A
XXI-1	ENSGACG00000002983	MTFR1				4	17	mitochondrial fission regulator 1
XXI-1	ENSGACG00000002986	ARMC1 (1 of 2)			2	33	20	armadillo repeat containing 1
XXI-1	ENSGACG00000002995	BHLHE22	1	1			43	basic helix-loop-helix family, member e22
XXI-1	ENSGACG00000002998	YTHDF3*				19	32	YTH domain family protein 3
XXI-1	ENSGACG00000003004	ABHD10	2		1	18	28	abhydrolase domain containing 10
XXI-1	ENSGACG00000003016	TAGLN3				6	18	transgelin 3
XXI-1	ENSGACG00000003040	C1QTNF9B					26	C1q and tumor necrosis factor related protein 9B
XXI-1	ENSGACG00000003045	-					17	no hits in BLAST
XXI-1	ENSGACG00000021411	#					40	miRNA ncRNAs
XXI-1	ENSGACG00000022387	SNORD12					13	small nucleolar RNA, C/D box 12
XXI-1	ENSGACG00000022396	SNORD12					13	small nucleolar RNA, C/D box 12
XXI-1	ENSGACG00000022644	SNORD12					13	small nucleolar RNA, C/D box 12
XXI-1	ENSGACG00000022682	SNORD12					13	small nucleolar RNA, C/D box 12
Row 1 key:
gene_id	gene identification number in ENSEMBL database version 72
name	unique gene name in HGNC
ns	number of nonsynonymous substitutions in marker sites
syn	number of synonymous substitutions in marker sites
ex, not trans	number of exonic but not transcribed substitutions in marker sites
intronic	number of intronic substitutions in marker sites
promotor region	number of substitutions in marker sites within 10 kb upstream region of the first exon
function	function in ENSEMBL database
Column E key:
*	genes for which no ENSEMBL annotation was available; the ENSEMBL id and function given is that of the best blastp hit.
-	no ENSEMBL annotation or blastp hits
#	miRNA or ncRNAs
